# Supplementary material for: Physicochemical and Sensory Properties Colored Whey Protein-Cellulose Nanocrystal Edible Films after Freeze-Thaw Treatment
Source: Foods. 2022 Nov 23;11(23):3782. doi: 10.3390/foods11233782 (PMC9738979; doi:10.3390/foods11233782)
Supplement: Supplementary file 1 [file foods-11-03782-s001.zip]

Archive with 1 entries (1 files):
- foods-2016690-supplementary.pdf
